# Supplementary material for: The Stroop effect involves an excitatory–inhibitory fronto-cerebellar loop
Source: Nat Commun. 2023 Jan 11;14:27. doi: 10.1038/s41467-022-35397-w (PMC9834394; doi:10.1038/s41467-022-35397-w)
Supplement: Supplementary file 4 — Source Data [file 41467_2022_35397_MOESM4_ESM.xlsx]

## Sheet: Figure 2
Stroop																				Swimmy
vocal										manual										vocal										manual
	accuracy				rt						accuracy				rt						accuracy				rt						accuracy				rt
	color		word		color		word				color		word		color		word				outline		individual		outline		individual				outline		individual		outline		individual
	incong	cong	incong	cong	incong	cong	incong	cong			incong	cong	incong	cong	incong	cong	incong	cong			incong	cong	incong	cong	incong	cong	incong	cong			incong	cong	incong	cong	incong	cong	incong	cong
sub01	0.913793	1	0.982759	1	1.07335	0.918578	1.1138	0.957939		sub01	0.933333	1	0.95	1	1.4133	1.0101	1.4069	1.0491		sub01	0.981481	1	1	1	1.33468	1.08465	1.10641	1.03226		sub01	0.95	1	0.9333	0.9833	1.021	0.705	0.9719	0.7622
sub02	0.932203	1	0.883333	1	1.24998	1.11472	1.16768	1.02632		sub02	0.866667	0.983333	0.816667	1	1.2948	1.0235	1.3952	1.0693		sub02	0.966667	0.981132	0.983051	1	0.842199	0.767803	0.801186	0.759772		sub02	1	1	1	1	1.0893	0.6663	0.9046	0.6719
sub03	0.913793	0.983333	1	1	1.18755	1.11799	1.25498	1.03663		sub03	0.933333	0.983333	0.916667	0.983333	1.2866	1.008	1.2902	1.1392		sub03	0.84	1	0.938776	1	1.14131	0.806905	1.00361	0.809967		sub03	0.9833	1	1	1	1.1362	0.9207	0.9623	0.8637
sub04	1	1	1	1	1.04541	0.936981	0.972101	0.934884		sub04	0.983333	1	0.933333	0.983333	1.3889	1.016	1.4279	1.1099		sub04	0.965517	1	1	0.982456	1.23534	1.10105	1.20682	1.09008		sub04	0.9667	1	0.95	1	0.9526	0.7178	0.8981	0.7289
sub05	0.983333	1	1	1	1.06003	1.02347	1.06814	0.998459		sub05	0.95	1	0.916667	1	1.4226	1.2162	1.4255	1.3029		sub05	0.941176	0.981132	0.911111	0.960784	1.24926	1.12832	1.29529	1.19063		sub05	1	1	0.9833	1	0.8453	0.6426	0.7671	0.7409
sub06	0.983051	1	0.983333	0.983333	1.33352	1.17239	1.18273	1.0981		sub06	0.466667	0.866667	0.516667	0.9	1.6051	1.2008	1.5504	1.3986		sub06	0.981132	1	0.981481	1	0.936535	0.995274	0.957176	0.972677		sub06	0.9833	1	1	1	0.8606	0.7087	0.824	0.6768
sub07	0.932203	1	0.945455	1	1.09221	1.02186	1.16761	1.0153		sub07	0.783333	0.966667	0.8	0.983333	1.4842	1.0501	1.4358	1.1239		sub07	0.983051	1	1	1	1.18061	0.982408	1.15167	0.96082		sub07	0.9833	1	1	1	0.985	0.7035	0.9105	0.7436
sub08	0.830508	1	0.983333	0.982759	1.08958	0.985187	1.05464	0.931099		sub08	0.983333	1	0.983333	1	1.0209	0.8214	1.0544	0.9138		sub08	1	1	1	1	1.04875	0.944407	1.02182	0.892889		sub08	1	1	0.9833	1	0.9269	0.7338	0.7997	0.6816
sub09	0.983051	1	0.983333	1	1.37506	1.22409	1.31184	1.1984		sub09	0.966667	0.933333	0.866667	0.983333	1.2818	1.0193	1.1986	0.8911		sub09	1	1	1	1	1.03583	0.945086	0.968733	0.915418		sub09	0.9333	1	1	1	0.8538	0.5662	0.7725	0.623
sub10	1	1	0.983051	1	0.941681	0.837192	0.870744	0.791988		sub10	0.6	1	0.983333	0.983333	1.2962	1.0623	1.2233	1.0608		sub10	0.983333	1	0.983333	1	1.24635	1.03379	1.07825	1.01171		sub10	0.9	1	0.9667	1	1.2254	0.7593	1.0983	0.7496
sub11	0.915254	1	0.983333	1	1.18257	1.07012	1.24957	1.03147		sub11	1	1	0.916667	0.983333	1.2594	1.1632	1.2582	1.1088		sub11	1	1	1	1	1.18591	0.928818	1.10404	0.972013		sub11	0.9833	1	1	1	0.7891	0.6694	0.7909	0.7063
sub12	0.982759	1	1	1	1.1136	1.005	1.13819	1.01		sub12	0.95	1	0.75	0.916667	1.1213	1.0274	1.2759	1.1634		sub12	0.916667	1	1	1	1.11518	0.984097	1.07113	0.915311		sub12	0.9667	1	1	1	1.1534	0.821	1.0116	0.8366
sub13	0.916667	1	0.948276	1	1.10174	0.981526	1.01944	0.956355		sub13	0.966667	0.983333	0.95	1	1.1808	1.0811	1.329	1.2094		sub13	0.816327	1	0.963636	1	1.42165	1.18555	1.30599	1.14125		sub13	1	1	1	1	0.8266	0.6432	0.8124	0.6881
sub14	0.983333	1	0.983051	1	0.9496	0.863439	0.869722	0.834315		sub14	0.833333	1	0.866667	1	1.3165	1.0563	1.4291	1.1062		sub14	0.983333	0.962264	0.95	1	0.989671	0.831273	0.934079	0.86416		sub14	0.95	1	0.9833	1	0.9261	0.686	0.9362	0.687
sub15	1	1	1	0.983051	1.36324	1.23824	1.23465	1.16924		sub15	0.883333	0.966667	0.833333	0.966667	1.3957	1.0388	1.4083	1.0397		sub15	0.943396	0.980769	0.981481	1	0.989041	0.922898	0.935861	0.876779		sub15	0.9	1	0.9833	1	0.7886	0.4953	0.7312	0.5789
sub16	0.881356	1	0.87931	1	1.26139	0.943702	1.35029	0.929513		sub16	0.883333	0.95	0.816667	0.983333	1.312	1.2509	1.4791	1.3232		sub16	1	1	1	1	1.09441	0.966616	1.14591	1.06121		sub16	0.9833	1	0.9833	0.95	0.819	0.6218	0.8104	0.7256
sub17	0.982759	1	0.931034	1	1.32174	1.18131	1.41876	1.21882		sub17	0.933333	1	0.8	1	1.3844	0.8737	1.395	0.9798		sub17	0.947368	1	0.982143	0.981481	1.37024	1.23116	1.31633	1.26631		sub17	0.9333	0.9833	0.9333	0.9833	0.8227	0.6105	0.7845	0.6723
sub18	1	1	1	1	0.953976	0.853919	0.99758	0.89297		sub18	0.816667	1	0.916667	1	1.3802	0.9635	1.3796	1.0657		sub18	0.956522	1	0.928571	1	0.875624	0.749855	0.945563	0.859887		sub18	0.9167	1	0.9833	1	1.007	0.6617	0.9801	0.6754
sub19	0.894737	1	0.948276	0.963636	1.21584	1.09177	1.15224	1.035		sub19	0.966667	0.916667	0.866667	0.983333	1.2828	1.1609	1.3244	1.183		sub19	0.966667	1	1	1	0.97805	0.879073	0.948196	0.858755		sub19	0.9	1	1	1	1.2571	0.9528	1.059	0.9485
sub20	0.915254	1	0.966667	1	1.06847	0.941195	1.07464	0.864122		sub20	0.833333	0.983333	0.683333	0.983333	1.499	1.088	1.5165	1.0831		sub20	0.983051	1	0.95	0.966102	0.936075	0.822589	0.97153	0.86807		sub20	0.9667	1	0.9667	1	0.8245	0.7	0.8544	0.725
sub21	0.965517	0.982143	0.945455	1	1.33168	1.0729	1.25004	1.12151		sub21	0.983333	0.983333	0.933333	1	1.2435	1.0901	1.2033	1.1049		sub21	0.983051	1	1	0.983051	1.41138	1.19539	1.32949	1.19804		sub21	0.9833	1	1	1	0.8574	0.6585	0.8245	0.7248
sub22	0.966667	1	0.966667	1	1.18817	1.13304	1.25249	1.05163		sub22	0.95	0.983333	0.983333	0.966667	1.0785	0.8394	1.293	1.1021		sub22	0.983051	0.966102	0.964912	0.966102	1.32541	0.966015	1.16074	1.01762		sub22	0.9833	1	0.9833	1	0.7471	0.5766	0.7103	0.5923
sub23	0.963636	1	0.965517	1	1.24024	1.12211	1.25224	1.09967		sub23	0.75	0.966667	0.7	0.983333	1.5093	0.9447	1.4997	1.0549		sub23	0.932203	1	1	0.982759	1.0999	0.972193	1.12145	0.911526		sub23	0.95	1	0.9667	1	0.8138	0.5509	0.802	0.6155
sub24	0.966667	1	0.983333	1	1.0356	0.932325	1.07971	0.890144		sub24	0.95	1	0.933333	0.983333	1.2359	0.895	1.2519	1.0453		sub24	1	1	0.966667	1	1.08672	0.907936	1.00038	0.907073		sub24	0.9167	0.9833	0.9667	0.9833	1.2604	1.0655	1.1736	1.1193
sub25	0.982456	0.982143	0.982759	0.982456	0.949661	0.871838	0.924849	0.832927		sub25	0.916667	1	0.866667	1	1.5395	1.0364	1.4559	1.1502		sub25	0.949153	1	0.982456	1	1.01015	0.889906	0.997611	0.884046		sub25	0.9833	1	1	1	0.7821	0.6405	0.7051	0.624
sub26	0.913793	0.983051	0.931034	1	1.32077	1.22189	1.36418	1.20984		sub26	0.933333	1	0.85	0.966667	1.1644	0.8425	1.2683	0.9011		sub26	0.964912	1	0.963636	0.983051	1.4246	1.24942	1.23931	1.26056		sub26	0.9833	1	1	0.9833	0.6912	0.5454	0.7967	0.6148
sub27	0.807018	0.982759	0.947368	1	1.15321	1.00606	1.07145	0.949932		sub27	0.85	1	0.85	0.983333	1.4243	0.9839	1.315	0.907		sub27	0.946429	0.961538	0.983051	0.981818	1.01915	0.848834	0.889515	0.906191		sub27	0.9	1	0.9833	0.9833	0.8601	0.6405	0.7715	0.6549
sub28	0.875	1	0.901961	0.982456	1.34417	1.29005	1.26914	1.21336		sub28	0.966667	1	1	0.95	1.2455	0.9444	1.2603	0.9988												sub28	0.9	1	0.9833	1	0.9372	0.6218	0.8902	0.6357
sub29	0.886792	0.983051	0.965517	1	1.33241	1.20519	1.38557	1.15101		sub29	0.883333	0.983333	0.766667	0.933333	1.3834	1.0869	1.4342	1.1259
sub30	0.946429	1	1	1	1.15359	0.904265	1.19558	0.940593		sub30	0.9	1	0.9	0.933333	1.2895	1.2821	1.3155	1.2002
sub31	1	1	0.983333	1	0.970831	0.985674	1.01051	0.979379		sub31	0.933333	1	0.866667	1	1.3401	0.879	1.3674	0.8124
sub32	0.941176	0.981818	0.981818	0.980769	1.25435	1.25692	1.20277	1.08584

## Sheet: Figure 7b
		Stroop						Swimmy
		left	medial	right				left	medial	right
vocal	sub01	0.587095	0.228303	0.2641		vocal	sub01	0.972045	0.477408	0.407963
	sub02	0.119073	0.0406792	0.130392			sub02	0.265554	-0.0474415	0.385304
	sub03	0.568743	0.253207	0.359657			sub03	0.315727	-0.115612	0.0646313
	sub04	0.555796	0.128409	0.370044			sub04	0.54171	-0.0531173	-0.00797784
	sub05	0.0817926	-0.0830892	-0.00987668			sub05	0.318549	-0.174451	0.222283
	sub06	0.0774042	-0.194358	-0.0192202			sub06	0.47459	0.021769	0.204093
	sub07	0.534741	0.31269	0.267162			sub07	0.277926	-0.207754	0.335061
	sub08	0.301514	0.147378	0.314564			sub08	0.498746	-0.0672165	0.178747
	sub09	0.140461	-0.100449	-0.184794			sub09	-0.117099	0.113708	0.0300153
	sub10	0.465634	0.0456496	0.308992			sub10	0.189546	-0.0114857	-0.037158
	sub11	0.259197	-0.0852666	0.0416309			sub11	0.354461	0.0109124	0.635921
	sub12	0.109212	-0.0898383	-0.0587066			sub12	0.126896	-0.0365381	-0.0465569
	sub13	0.537942	0.177591	0.232802			sub13	-0.00134818	0.227518	0.135361
	sub14	0.400544	0.101995	0.302289			sub14	0.366955	-0.139772	0.156618
	sub15	0.183854	-0.00646242	0.0481555			sub15	0.436358	0.0975335	0.383636
	sub16	1.11866	0.323682	0.462957			sub16	0.432891	-0.0475547	0.187809
	sub17	0.768077	0.0886381	0.245382			sub17	0.00760903	0.0268875	-0.0327894
	sub18	0.0592538	0.079493	0.247877			sub18	0.307301	0.199038	0.178685
	sub19	0.121703	0.0155251	-0.00035797			sub19	0.430573	0.115561	0.251795
	sub20	0.12757	0.25696	0.0174862			sub20	0.310238	0.0372973	0.176742
	sub21	0.660405	0.131326	-0.0791574			sub21	0.423918	-0.295264	0.591252
	sub22	0.0499104	-0.0175361	0.0474152			sub22	0.202478	-0.0229078	-0.075725
	sub23	0.654437	0.453398	0.376686			sub23	-0.0722044	-0.254246	0.118913
	sub24	0.569741	0.315276	0.272629			sub24	0.16076	0.100331	0.291717
	sub25	0.264727	-0.0637447	0.127965			sub25	0.458637	-0.122313	0.165015
	sub26	0.713347	0.370434	0.356739			sub26	0.347841	-0.19903	0.0310842
	sub27	0.224865	0.386771	0.0905331			sub27	0.142154	0.161375	0.032001
	sub28	0.353399	0.0677357	0.101038		manual	sub01	0.608445	0.289812	0.459085
	sub29	0.340309	-0.147661	0.229442			sub02	0.627336	0.25833	0.154347
	sub30	0.600114	0.121102	0.465122			sub03	0.218714	0.0228458	0.157198
	sub31	0.377825	0.0979392	0.0932885			sub04	0.26229	-0.0176289	0.0457424
	sub32	-0.112175	0.128285	0.0217997			sub05	0.32293	0.0557436	0.226314
manual	sub01	0.396318	0.183278	0.0143966			sub06	0.685176	0.00389801	0.353095
	sub02	0.105782	0.206541	0.0401886			sub07	0.297785	-0.0579494	0.109728
	sub03	0.180197	0.140539	-0.0668883			sub08	0.662618	-0.121128	0.373394
	sub04	0.384395	-0.0471969	0.0700097			sub09	0.271121	0.0535003	0.157513
	sub05	0.428723	0.135879	0.139622			sub10	0.15396	0.145426	-0.0757973
	sub06	0.331874	0.290333	0.0092133			sub11	0.134981	0.189714	0.143852
	sub07	0.585191	0.291434	0.225266			sub12	0.376114	0.00805086	0.661518
	sub08	0.364529	0.119967	-0.00412147			sub13	0.284024	0.254297	0.269728
	sub09	0.611598	0.139642	0.229856			sub14	0.0870841	0.241214	0.0244364
	sub10	0.675125	0.206599	0.350253			sub15	0.395868	-0.0867494	0.110402
	sub11	0.591934	-0.0909857	0.14374			sub16	-0.078663	-0.0942499	0.159931
	sub12	0.331106	0.0603478	-0.0118537			sub17	-0.0820623	0.223592	0.0465934
	sub13	0.125047	-0.00837112	0.173886			sub18	0.61576	0.0137128	0.362312
	sub14	0.0750038	0.0294463	0.0484653			sub19	0.5951	0.312018	0.34786
	sub15	0.215419	0.396386	0.426892			sub20	0.496716	0.243476	0.279911
	sub16	0.262496	0.228239	0.0979369			sub21	0.218531	0.281781	0.307989
	sub17	0.708311	0.300944	0.178365			sub22	0.367287	0.139619	0.356071
	sub18	0.839493	0.612387	0.223596			sub23	0.996214	0.386367	0.63494
	sub19	0.27215	-0.0852971	-0.013506			sub24	0.0548218	0.359884	-0.0678128
	sub20	0.617369	0.34063	0.214388			sub25	0.281325	0.0318036	0.149336
	sub21	0.467779	-0.247613	0.114747			sub26	0.212561	0.00585744	0.209749
	sub22	0.251342	0.0977595	-0.0107535			sub27	0.158679	0.0218335	0.0421974
	sub23	0.482855	0.112984	0.322684			sub28	0.531654	0.0841824	0.388289
	sub24	0.349383	0.214627	0.0962588
	sub25	0.380714	0.0476084	0.00756887
	sub26	0.746837	0.157797	0.363999
	sub27	0.607764	0.126723	0.100728
	sub28	0.306687	0.0722299	0.228424
	sub29	0.730264	0.137691	0.183039
	sub30	0.415839	0.0750992	0.192534
	sub31	1.43884	0.420847	0.910963

## Sheet: Figure 7c
		Stroop						Swimmy
		left	medial	right				left	medial	right
vocal	sub01	0.475846	0.142373	0.262658		vocal	sub01	0.70925	0.337559	0.361056
	sub02	0.0418087	-0.0182518	0.0939657			sub02	0.151485	-0.0992917	0.319247
	sub03	0.378694	0.207309	0.245071			sub03	0.168068	-0.227034	-0.0162192
	sub04	0.429506	0.0758912	0.284892			sub04	0.385131	-0.0626266	0.0262457
	sub05	0.0253216	-0.111398	0.00255425			sub05	0.173388	-0.291056	0.166601
	sub06	0.00211612	-0.192299	0.00099983			sub06	0.436144	-0.0946557	0.193711
	sub07	0.423683	0.19665	0.214603			sub07	0.135063	-0.379247	0.223008
	sub08	0.235262	0.0305177	0.324381			sub08	0.285728	-0.187827	0.134852
	sub09	0.140275	-0.0771739	-0.135408			sub09	-0.115028	0.164241	-0.0372887
	sub10	0.333206	0.0192947	0.222609			sub10	0.0368909	0.0301221	0.0556565
	sub11	0.152696	-0.0663646	-0.0097908			sub11	0.26937	-0.0172136	0.568503
	sub12	0.0856153	-0.172779	-0.0628689			sub12	0.0814251	-0.0707518	-0.0175757
	sub13	0.435246	0.151505	0.214643			sub13	0.0407559	0.246718	0.169577
	sub14	0.418809	0.0887656	0.243234			sub14	0.144585	-0.18348	0.035818
	sub15	0.141737	-0.0193038	-0.0239065			sub15	0.304747	0.0312187	0.34254
	sub16	0.913402	0.146326	0.229103			sub16	0.307922	-0.101359	0.12848
	sub17	0.581136	0.0797561	0.134653			sub17	-0.0136385	0.0126206	-0.0517142
	sub18	-0.0098514	0.00880355	0.203936			sub18	0.270527	0.150201	0.132986
	sub19	0.099966	-0.017146	-0.045766			sub19	0.271072	0.111804	0.153307
	sub20	0.0985266	0.217809	0.0224395			sub20	0.129611	-0.106252	-0.0103781
	sub21	0.553194	0.0936592	-0.0842888			sub21	0.229211	-0.359423	0.490498
	sub22	0.0672423	0.0322711	0.0495466			sub22	0.0712208	-0.132619	-0.0336098
	sub23	0.574979	0.338761	0.28225			sub23	-0.115694	-0.228442	0.117786
	sub24	0.464697	0.210843	0.204297			sub24	0.0282653	0.0100641	0.264908
	sub25	0.224339	-0.0736455	0.015728			sub25	0.281122	-0.104942	0.10069
	sub26	0.477313	0.386927	0.351602			sub26	0.303512	-0.197294	0.0400974
	sub27	0.208883	0.281075	0.0952263			sub27	0.0715007	0.199248	-0.0021508
	sub28	0.164167	-0.0681263	-0.0253154		manual	sub01	0.451763	0.204786	0.406895
	sub29	0.331195	-0.0084331	0.322015			sub02	0.430856	0.148351	0.0859171
	sub30	0.3779	0.0200305	0.451952			sub03	0.0667424	0.00952567	0.1456
	sub31	0.363423	0.105436	0.0727108			sub04	0.113692	0.0326967	0.0534747
	sub32	-0.194476	0.141778	-0.0342374			sub05	0.208928	0.012437	0.209869
manual	sub01	0.264466	0.0876094	0.0121042			sub06	0.412267	-0.0182181	0.223491
	sub02	-0.0209609	0.158869	-0.0004807			sub07	0.128652	-0.0999813	0.0858754
	sub03	0.137215	0.186695	-0.080852			sub08	0.417529	-0.179898	0.262205
	sub04	0.258533	-0.0498051	-0.0188774			sub09	0.115069	-0.0351955	0.166551
	sub05	0.308514	0.143138	0.0930162			sub10	0.0917859	0.038205	-0.115722
	sub06	0.303416	0.236964	0.0124574			sub11	0.0198241	0.108494	0.115682
	sub07	0.347369	0.238622	0.107102			sub12	0.208985	-0.0032233	0.498287
	sub08	0.367788	0.0552516	-0.0311446			sub13	0.156454	0.203009	0.220429
	sub09	0.529795	0.0262854	0.228238			sub14	-0.0170209	0.158691	-0.0700322
	sub10	0.520179	0.181182	0.283727			sub15	0.189804	-0.0897231	0.0765828
	sub11	0.406996	-0.0890075	0.0661973			sub16	-0.11905	-0.0779137	0.172275
	sub12	0.250318	0.0323119	-0.0053646			sub17	-0.152607	0.180736	0.0609787
	sub13	0.0669193	0.0163394	0.175563			sub18	0.375725	-0.0957854	0.316587
	sub14	0.0478145	0.00093445	0.0449707			sub19	0.335531	0.202013	0.211114
	sub15	0.115687	0.342161	0.295408			sub20	0.412655	0.131707	0.235084
	sub16	0.141265	0.233127	0.0659275			sub21	0.178247	0.223688	0.236751
	sub17	0.495107	0.204152	0.0844635			sub22	0.259589	0.097452	0.328077
	sub18	0.643762	0.575323	0.212472			sub23	0.708414	0.0673448	0.539523
	sub19	0.195097	-0.0955928	-0.049825			sub24	-0.0479213	0.263621	-0.0397733
	sub20	0.421275	0.290455	0.0809021			sub25	0.158327	-0.0711612	0.160124
	sub21	0.323864	-0.207392	0.154658			sub26	0.127093	-0.0683558	0.17808
	sub22	0.175677	0.107329	0.00403863			sub27	0.0502281	-0.0088455	0.0115243
	sub23	0.361244	0.00696616	0.212233			sub28	0.364348	0.00920294	0.306474
	sub24	0.257435	0.170254	0.0277249
	sub25	0.243661	0.0450481	-0.032859
	sub26	0.612701	0.01365	0.266007
	sub27	0.321508	0.107116	0.00867976
	sub28	0.225689	0.0393977	0.174338
	sub29	0.564588	0.0716203	0.093959
	sub30	0.367537	0.0731389	0.182672
	sub31	0.993014	0.263863	0.705829

## Sheet: Supplementary Figure 17
	Stroop vocal					Stroop manual					Swimmy vocal					Swimmy manual
	left	medial	right			left	medial	right			left	medial	right			left	medial	right
sub01	0.587095	0.228303	0.2641		sub01	0.396318	0.183278	0.0143966		sub01	0.972045	0.477408	0.407963		sub01	0.608445	0.289812	0.459085
sub02	0.119073	0.0406792	0.130392		sub02	0.105782	0.206541	0.0401886		sub02	0.265554	-0.0474415	0.385304		sub02	0.627336	0.25833	0.154347
sub03	0.568743	0.253207	0.359657		sub03	0.180197	0.140539	-0.0668883		sub03	0.315727	-0.115612	0.0646313		sub03	0.218714	0.0228458	0.157198
sub04	0.555796	0.128409	0.370044		sub04	0.384395	-0.0471969	0.0700097		sub04	0.54171	-0.0531173	-0.00797784		sub04	0.26229	-0.0176289	0.0457424
sub05	0.0817926	-0.0830892	-0.00987668		sub05	0.428723	0.135879	0.139622		sub05	0.318549	-0.174451	0.222283		sub05	0.32293	0.0557436	0.226314
sub06	0.0774042	-0.194358	-0.0192202		sub06	0.331874	0.290333	0.0092133		sub06	0.47459	0.021769	0.204093		sub06	0.685176	0.00389801	0.353095
sub07	0.534741	0.31269	0.267162		sub07	0.585191	0.291434	0.225266		sub07	0.277926	-0.207754	0.335061		sub07	0.297785	-0.0579494	0.109728
sub08	0.301514	0.147378	0.314564		sub08	0.364529	0.119967	-0.00412147		sub08	0.498746	-0.0672165	0.178747		sub08	0.662618	-0.121128	0.373394
sub09	0.140461	-0.100449	-0.184794		sub09	0.611598	0.139642	0.229856		sub09	-0.117099	0.113708	0.0300153		sub09	0.271121	0.0535003	0.157513
sub10	0.465634	0.0456496	0.308992		sub10	0.675125	0.206599	0.350253		sub10	0.189546	-0.0114857	-0.037158		sub10	0.15396	0.145426	-0.0757973
sub11	0.259197	-0.0852666	0.0416309		sub11	0.591934	-0.0909857	0.14374		sub11	0.354461	0.0109124	0.635921		sub11	0.134981	0.189714	0.143852
sub12	0.109212	-0.0898383	-0.0587066		sub12	0.331106	0.0603478	-0.0118537		sub12	0.126896	-0.0365381	-0.0465569		sub12	0.376114	0.00805086	0.661518
sub13	0.537942	0.177591	0.232802		sub13	0.125047	-0.00837112	0.173886		sub13	-0.00134818	0.227518	0.135361		sub13	0.284024	0.254297	0.269728
sub14	0.400544	0.101995	0.302289		sub14	0.0750038	0.0294463	0.0484653		sub14	0.366955	-0.139772	0.156618		sub14	0.0870841	0.241214	0.0244364
sub15	0.183854	-0.00646242	0.0481555		sub15	0.215419	0.396386	0.426892		sub15	0.436358	0.0975335	0.383636		sub15	0.395868	-0.0867494	0.110402
sub16	1.11866	0.323682	0.462957		sub16	0.262496	0.228239	0.0979369		sub16	0.432891	-0.0475547	0.187809		sub16	-0.078663	-0.0942499	0.159931
sub17	0.768077	0.0886381	0.245382		sub17	0.708311	0.300944	0.178365		sub17	0.00760903	0.0268875	-0.0327894		sub17	-0.0820623	0.223592	0.0465934
sub18	0.0592538	0.079493	0.247877		sub18	0.839493	0.612387	0.223596		sub18	0.307301	0.199038	0.178685		sub18	0.61576	0.0137128	0.362312
sub19	0.121703	0.0155251	-0.00035797		sub19	0.27215	-0.0852971	-0.013506		sub19	0.430573	0.115561	0.251795		sub19	0.5951	0.312018	0.34786
sub20	0.12757	0.25696	0.0174862		sub20	0.617369	0.34063	0.214388		sub20	0.310238	0.0372973	0.176742		sub20	0.496716	0.243476	0.279911
sub21	0.660405	0.131326	-0.0791574		sub21	0.467779	-0.247613	0.114747		sub21	0.423918	-0.295264	0.591252		sub21	0.218531	0.281781	0.307989
sub22	0.0499104	-0.0175361	0.0474152		sub22	0.251342	0.0977595	-0.0107535		sub22	0.202478	-0.0229078	-0.075725		sub22	0.367287	0.139619	0.356071
sub23	0.654437	0.453398	0.376686		sub23	0.482855	0.112984	0.322684		sub23	-0.0722044	-0.254246	0.118913		sub23	0.996214	0.386367	0.63494
sub24	0.569741	0.315276	0.272629		sub24	0.349383	0.214627	0.0962588		sub24	0.16076	0.100331	0.291717		sub24	0.0548218	0.359884	-0.0678128
sub25	0.264727	-0.0637447	0.127965		sub25	0.380714	0.0476084	0.00756887		sub25	0.458637	-0.122313	0.165015		sub25	0.281325	0.0318036	0.149336
sub26	0.713347	0.370434	0.356739		sub26	0.746837	0.157797	0.363999		sub26	0.347841	-0.19903	0.0310842		sub26	0.212561	0.00585744	0.209749
sub27	0.224865	0.386771	0.0905331		sub27	0.607764	0.126723	0.100728		sub27	0.142154	0.161375	0.032001		sub27	0.158679	0.0218335	0.0421974
sub28	0.353399	0.0677357	0.101038		sub28	0.306687	0.0722299	0.228424							sub28	0.531654	0.0841824	0.388289
sub29	0.340309	-0.147661	0.229442		sub29	0.730264	0.137691	0.183039
sub30	0.600114	0.121102	0.465122		sub30	0.415839	0.0750992	0.192534
sub31	0.377825	0.0979392	0.0932885		sub31	1.43884	0.420847	0.910963
sub32	-0.112175	0.128285	0.0217997

## Sheet: Supplementary Figure 18
	Stroop vocal					Stroop manual					Swimmy vocal					Swimmy manual
	left	medial	right			left	medial	right			left	medial	right			left	medial	right
sub01	0.475846	0.142373	0.262658		sub01	0.264466	0.0876094	0.0121042		sub01	0.70925	0.337559	0.361056		sub01	0.451763	0.204786	0.406895
sub02	0.0418087	-0.0182518	0.0939657		sub02	-0.0209609	0.158869	-0.000480657		sub02	0.151485	-0.0992917	0.319247		sub02	0.430856	0.148351	0.0859171
sub03	0.378694	0.207309	0.245071		sub03	0.137215	0.186695	-0.080852		sub03	0.168068	-0.227034	-0.0162192		sub03	0.0667423	0.00952567	0.1456
sub04	0.429506	0.0758913	0.284892		sub04	0.258533	-0.0498051	-0.0188774		sub04	0.385131	-0.0626266	0.0262457		sub04	0.113692	0.0326967	0.0534747
sub05	0.0253216	-0.111398	0.00255425		sub05	0.308514	0.143138	0.0930162		sub05	0.173388	-0.291056	0.166601		sub05	0.208928	0.012437	0.209869
sub06	0.00211612	-0.192299	0.000999833		sub06	0.303416	0.236964	0.0124574		sub06	0.436144	-0.0946557	0.193711		sub06	0.412267	-0.0182181	0.223491
sub07	0.423683	0.19665	0.214603		sub07	0.347369	0.238622	0.107102		sub07	0.135063	-0.379247	0.223008		sub07	0.128652	-0.0999813	0.0858754
sub08	0.235262	0.0305177	0.324381		sub08	0.367788	0.0552516	-0.0311446		sub08	0.285728	-0.187827	0.134852		sub08	0.417529	-0.179898	0.262205
sub09	0.140275	-0.0771739	-0.135408		sub09	0.529795	0.0262854	0.228238		sub09	-0.115028	0.164241	-0.0372887		sub09	0.115069	-0.0351955	0.166551
sub10	0.333206	0.0192947	0.222609		sub10	0.520179	0.181182	0.283727		sub10	0.0368909	0.0301221	0.0556565		sub10	0.0917859	0.038205	-0.115722
sub11	0.152696	-0.0663646	-0.00979076		sub11	0.406996	-0.0890075	0.0661973		sub11	0.26937	-0.0172136	0.568503		sub11	0.0198241	0.108494	0.115682
sub12	0.0856153	-0.172779	-0.0628689		sub12	0.250318	0.0323119	-0.0053646		sub12	0.0814251	-0.0707518	-0.0175757		sub12	0.208985	-0.00322328	0.498287
sub13	0.435246	0.151505	0.214643		sub13	0.0669193	0.0163394	0.175563		sub13	0.0407559	0.246718	0.169577		sub13	0.156454	0.203009	0.220429
sub14	0.418809	0.0887656	0.243234		sub14	0.0478145	0.00093445	0.0449707		sub14	0.144585	-0.18348	0.035818		sub14	-0.0170209	0.158691	-0.0700322
sub15	0.141737	-0.0193038	-0.0239065		sub15	0.115687	0.342161	0.295408		sub15	0.304747	0.0312187	0.34254		sub15	0.189804	-0.0897231	0.0765828
sub16	0.913402	0.146326	0.229103		sub16	0.141265	0.233127	0.0659275		sub16	0.307922	-0.101358	0.12848		sub16	-0.11905	-0.0779137	0.172275
sub17	0.581136	0.0797561	0.134653		sub17	0.495107	0.204152	0.0844635		sub17	-0.0136385	0.0126206	-0.0517142		sub17	-0.152607	0.180736	0.0609787
sub18	-0.00985145	0.00880355	0.203936		sub18	0.643762	0.575323	0.212472		sub18	0.270527	0.150201	0.132986		sub18	0.375725	-0.0957854	0.316587
sub19	0.099966	-0.017146	-0.045766		sub19	0.195097	-0.0955928	-0.049825		sub19	0.271072	0.111804	0.153307		sub19	0.335531	0.202013	0.211114
sub20	0.0985266	0.217809	0.0224396		sub20	0.421275	0.290455	0.0809021		sub20	0.129611	-0.106252	-0.0103781		sub20	0.412655	0.131707	0.235084
sub21	0.553194	0.0936592	-0.0842888		sub21	0.323864	-0.207392	0.154658		sub21	0.229211	-0.359423	0.490498		sub21	0.178247	0.223688	0.236751
sub22	0.0672423	0.0322711	0.0495466		sub22	0.175677	0.107329	0.00403863		sub22	0.0712208	-0.132619	-0.0336098		sub22	0.259589	0.097452	0.328077
sub23	0.574979	0.338761	0.28225		sub23	0.361244	0.00696616	0.212233		sub23	-0.115694	-0.228442	0.117786		sub23	0.708414	0.0673448	0.539523
sub24	0.464697	0.210843	0.204297		sub24	0.257435	0.170254	0.0277249		sub24	0.0282653	0.0100641	0.264908		sub24	-0.0479213	0.263621	-0.0397733
sub25	0.224339	-0.0736455	0.015728		sub25	0.243661	0.0450481	-0.032859		sub25	0.281122	-0.104942	0.10069		sub25	0.158327	-0.0711612	0.160124
sub26	0.477313	0.386927	0.351602		sub26	0.612701	0.01365	0.266007		sub26	0.303512	-0.197293	0.0400974		sub26	0.127093	-0.0683558	0.17808
sub27	0.208883	0.281075	0.0952263		sub27	0.321508	0.107116	0.00867976		sub27	0.0715007	0.199248	-0.00215078		sub27	0.0502281	-0.00884552	0.0115243
sub28	0.164167	-0.0681263	-0.0253154		sub28	0.225689	0.0393977	0.174338							sub28	0.364348	0.00920294	0.306474
sub29	0.331195	-0.00843313	0.322015		sub29	0.564588	0.0716203	0.093959
sub30	0.3779	0.0200305	0.451952		sub30	0.367537	0.0731389	0.182672
sub31	0.363423	0.105436	0.0727108		sub31	0.993014	0.263863	0.705829
sub32	-0.194476	0.141778	-0.0342374

## Sheet: Supplementary Figure 19
		Stroop											Swimmy
		Left			Medial		Rgiht						Left			Medial		Rgiht
		OT	PA	FR	PA	FR	OT	PA	FR				OT	PA	FR	PA	FR	OT	PA	FR
vocal	sub01	0.266925	0.469984	0.515057	-0.194825	0.25319	0.105762	0.225727	0.305865		vocal	sub01	0.66504	1.16516	0.587692	0.472652	0.387201	0.0735098	0.75815	0.214628
	sub02	0.294253	0.199256	-0.0428912	-0.0583645	0.0280495	-0.019395	0.202676	0.0782338			sub02	0.546157	0.526584	-0.0250535	0.259792	-0.137837	0.44323	0.943992	0.101589
	sub03	0.362603	0.533019	0.330238	-0.0242132	0.184435	0.175268	0.0943424	0.30783			sub03	0.505705	0.529204	0.0175369	-0.367611	-0.150927	0.517074	0.344861	-0.16125
	sub04	0.325403	0.592927	0.398119	-0.0443004	0.167519	0.321528	0.141076	0.363523			sub04	0.49681	0.916877	0.173876	0.442331	-0.234757	0.402043	0.49084	-0.185053
	sub05	0.0852483	0.175475	-0.0441452	-0.102717	-0.117833	0.0480131	0.0580088	-0.0170616			sub05	0.526751	0.365917	0.080692	-0.651553	-0.360923	0.309265	0.216689	0.139119
	sub06	-0.0224598	0.160513	-0.0605392	-0.108278	-0.225101	-0.0665502	0.139765	-0.0242525			sub06	0.285695	0.735283	0.342791	-0.323219	-0.0372139	0.105782	0.452331	0.10266
	sub07	0.191621	0.430668	0.449946	0.216456	0.260374	-0.134523	0.214427	0.234849			sub07	0.378738	0.503353	-0.0284137	-0.331268	-0.280549	0.13905	0.649592	0.111327
	sub08	0.720054	-0.122635	0.355677	-0.522138	0.146177	0.054591	-0.160535	0.560754			sub08	0.702028	0.726105	0.112688	-0.0941989	-0.224155	0.567265	0.467095	0.00357471
	sub09	-0.136385	0.215474	0.133238	0.144296	-0.127349	-0.187478	-0.16819	-0.158827			sub09	-0.0100453	-0.172854	-0.0997128	0.301662	0.0891562	0.0155905	-0.0439353	-0.0489108
	sub10	0.428307	0.466333	0.313017	0.116273	-0.00464765	0.0929415	0.35466	0.196175			sub10	0.362656	0.475805	-0.152515	0.815943	-0.154998	0.179642	0.633317	-0.182302
	sub11	0.347924	0.36301	0.0576142	0.17774	-0.184415	0.211004	0.233658	-0.103643			sub11	0.196879	0.522113	0.189065	0.0883636	-0.0853857	0.0265335	1.03823	0.422269
	sub12	0.147564	0.0546084	0.101601	-0.270041	-0.0660674	0.0782988	0.0230725	-0.0714847			sub12	0.182251	0.102386	0.0638848	-0.270017	-0.0684739	0.125665	0.0654169	-0.0519355
	sub13	0.554589	0.607264	0.378633	0.355411	0.0588317	-0.0662937	0.485415	0.118693			sub13	0.158568	-0.0984405	0.106351	-0.0863259	0.298909	0.0540734	0.19659	0.161084
	sub14	-0.0159172	0.133693	0.601717	-0.125064	0.0906606	-0.181347	0.219508	0.288881			sub14	0.14032	0.460269	0.0228765	0.0400088	-0.268045	0.348006	0.349183	-0.0613348
	sub15	0.120122	0.208725	0.125703	-0.136382	0.0248015	0.0696858	-0.229349	0.0714652			sub15	0.356925	0.37368	0.292749	0.0556033	0.0206848	0.137967	0.569966	0.288749
	sub16	0.811288	0.886569	0.988359	-0.438976	0.375964	0.539385	0.136658	0.310569			sub16	0.629113	0.71429	0.143386	0.0491601	-0.164904	0.440583	0.45074	-0.00599948
	sub17	0.54884	0.587189	0.604429	0.128198	0.00682793	0.180984	-0.0857208	0.236296			sub17	0.343671	-0.080227	-0.0140312	0.234299	-0.00583487	0.429116	-0.0934624	-0.037683
	sub18	-0.0248736	0.236687	-0.103716	0.00606817	0.0127518	0.166092	0.493278	0.126136			sub18	0.203277	0.277612	0.283082	0.100453	0.169514	0.124236	0.135591	0.143384
	sub19	0.326469	-0.247244	0.23809	-0.20456	0.00978654	0.443879	-0.31356	0.0664238			sub19	0.287553	0.404428	0.217455	0.120797	0.0996831	0.182345	0.330152	0.0671916
	sub20	0.00962273	0.164283	0.0935241	0.272134	0.265956	0.00901834	-0.0861197	0.071097			sub20	-0.0554362	0.222333	0.118234	-0.276139	-0.0928097	-0.0651378	0.0359514	-0.0229989
	sub21	0.155985	0.611436	0.570812	0.0467956	0.130056	-0.271836	-0.0705456	-0.0610969			sub21	0.702005	0.747185	0.00401923	-0.0999283	-0.454945	0.347298	0.983353	0.357657
	sub22	0.0226742	0.122346	0.0528025	0.042357	-0.0266076	-0.0662495	0.357214	-0.0830378			sub22	0.120548	0.476267	-0.0894868	0.179941	-0.0713057	0.234597	0.363269	-0.161466
	sub23	0.177392	0.655866	0.599948	-0.331022	0.38789	0.0710947	0.335676	0.241334			sub23	-0.0494033	0.107122	-0.209296	0.0663114	-0.264412	0.3038	0.201337	0.110626
	sub24	0.247003	0.639957	0.428529	0.106706	0.296299	-0.164703	0.294475	0.182761			sub24	0.286722	0.378275	-0.116326	0.324296	0.0236559	0.256078	0.806006	0.0392535
	sub25	0.272986	0.334099	0.189877	-0.492447	-0.00436178	0.167012	0.0116174	0.0289992			sub25	0.49992	0.526349	0.185183	0.494516	-0.281009	0.448487	0.568718	-0.10154
	sub26	0.383164	0.828587	0.355517	0.278653	0.283889	0.0104262	0.462706	0.240725			sub26	0.242447	0.721421	0.152438	0.029742	-0.310969	0.00133771	0.352885	-0.0777853
	sub27	0.0553054	0.414331	0.147912	0.124901	0.487586	0.142378	0.0699213	0.137868			sub27	0.204814	0.0777068	0.0592217	0.357755	0.163265	0.0999588	0.0399992	-0.0295531
	sub28	0.891436	0.20432	0.098895	-0.413874	0.0559008	0.516011	0.0374534	-0.05563		manual	sub01	0.294338	1.01011	0.253524	0.291442	0.140728	-0.0049641	0.84511	0.235683
	sub29	-0.121416	0.379798	0.34516	0.418348	-0.196378	-0.0718742	0.396261	0.366444			sub02	0.48185	0.721544	0.333727	0.00857098	0.263366	0.0442625	0.0554071	0.0914648
	sub30	0.47839	0.747243	0.24766	0.134612	-0.0623447	-0.14888	0.729802	0.407241			sub03	-0.0171187	0.675779	-0.170436	0.232316	-0.115554	0.00742852	0.732789	-0.0858864
	sub31	0.31147	0.249562	0.422517	0.212642	0.115647	0.0916675	-0.0847853	0.167015			sub04	0.0774795	0.630275	-0.0830405	0.571528	-0.0966472	0.279667	0.311292	-0.0229068
	sub32	0.0164485	-0.149941	-0.235261	0.2359	0.155765	0.25387	-0.0905498	-0.0212645			sub05	0.0858627	0.665703	0.0352559	0.111564	-0.0227199	0.0609259	0.51786	0.09467
manual	sub01	0.538073	0.157262	0.328528	-0.316086	0.240852	0.308841	-0.0919793	0.0605681			sub06	0.574793	0.882611	0.24729	0.331651	-0.0866627	0.105432	0.148956	0.320314
	sub02	0.884269	0.111043	-0.132878	0.13715	0.153241	0.259998	0.0439327	-0.00931987			sub07	0.680284	0.478038	-0.0438776	0.199502	-0.113638	0.410906	0.455687	-0.0405182
	sub03	0.223904	0.0949601	0.167676	0.307193	0.109578	0.194994	-0.0509022	-0.127983			sub08	0.825271	0.92664	0.202138	-0.00191951	-0.300795	0.363164	0.563859	0.151794
	sub04	0.22776	0.318349	0.247988	0.208705	-0.113538	0.154507	0.149841	-0.101484			sub09	0.457005	0.400704	-0.0117264	0.255095	-0.0688306	0.422074	0.561253	0.0143109
	sub05	0.0292243	0.536697	0.245247	0.137385	0.0289597	-0.0327116	0.251716	0.00507019			sub10	0.152415	0.239482	0.0414532	0.016027	0.119587	0.379179	-0.0825938	-0.161866
	sub06	0.14652	0.323525	0.321049	-0.0253865	0.285752	0.125437	0.102482	-0.0664729			sub11	0.206804	0.326873	-0.112723	0.338616	0.0988957	0.145824	0.418418	-0.0140855
	sub07	0.326417	0.737379	0.215824	0.402204	0.166226	-0.0528741	0.194234	0.0928837			sub12	0.600546	0.562802	0.0524302	0.124702	-0.0710663	0.240418	1.08043	0.318644
	sub08	0.292291	0.118274	0.500497	-0.195929	0.148259	0.169354	-0.233758	0.0502351			sub13	0.0683984	0.192141	0.162072	0.0531593	0.249902	0.0589494	0.405967	0.138725
	sub09	0.475162	0.771181	0.462735	-0.248002	0.0473838	-0.151472	0.241712	0.264388			sub14	0.141034	-0.0415785	-0.00820816	0.350356	0.150404	0.112156	-0.069025	-0.0826282
	sub10	0.0513692	0.890789	0.4299	0.28869	0.122599	0.0180952	0.587653	0.180609			sub15	0.385317	0.41889	0.10247	0.226259	-0.174489	0.173092	0.27558	0.0153125
	sub11	0.436439	0.662542	0.320049	0.0947168	-0.169453	0.328613	0.208045	0.0184001			sub16	0.286726	-0.00114148	-0.208027	0.0405069	-0.153588	0.286005	0.233661	0.166353
	sub12	0.0669855	0.371683	0.22882	-0.0185221	0.0293557	0.0989475	-0.134957	0.031932			sub17	0.0163105	-0.0111498	-0.219078	-0.0152793	0.20739	-0.0430936	0.206837	-0.0244782
	sub13	0.16023	0.131237	0.0341172	0.246808	-0.0213067	0.272514	0.426616	0.106527			sub18	0.914599	0.921217	0.142664	0.188841	-0.198258	0.325636	0.61937	0.204405
	sub14	0.055964	0.0303764	0.0593971	-0.0319253	0.0285319	0.022004	0.124534	0.00907438			sub19	0.889323	0.608093	0.212749	0.329939	0.254921	0.412003	0.128724	0.297946
	sub15	0.0352269	0.196291	0.112634	0.721866	0.18154	0.133003	0.341193	0.284661			sub20	0.169619	0.593193	0.37685	0.0807317	0.189515	0.115091	0.225606	0.278511
	sub16	0.237531	0.244903	0.105537	0.175589	0.244417	-0.0654229	0.149522	0.034292			sub21	0.455945	0.131244	0.203683	0.162469	0.277116	0.248438	0.248361	0.261111
	sub17	0.228895	1.11696	0.285583	0.214247	0.232795	0.421414	0.23523	0.0474296			sub22	0.213723	0.605583	0.129929	0.350275	-0.00814276	0.103159	0.820668	0.143907
	sub18	0.740177	0.998731	0.537889	0.885928	0.515431	0.08192	0.324438	0.154394			sub23	0.593194	1.23023	0.530811	0.0142685	0.208799	0.236381	1.03103	0.410302
	sub19	0.125125	0.295135	0.16123	-0.110879	-0.112774	0.154702	0.0152126	-0.0764812			sub24	0.157525	0.306007	-0.208836	0.277658	0.324803	0.0262864	0.261157	-0.187919
	sub20	0.200666	0.821423	0.291174	0.478251	0.0289658	-0.0612664	0.372907	-0.0949812			sub25	0.284193	0.261859	0.114809	-0.131206	-0.0762231	0.0957603	0.318491	0.0953164
	sub21	0.2612	0.65284	0.204466	0.16172	-0.308195	0.105367	0.46891	0.0822653			sub26	0.361099	0.168661	0.109587	-0.0305462	0.0279598	0.502645	0.184635	0.217501
	sub22	0.233796	0.237757	0.146834	0.152622	0.112766	-0.0670972	0.0634649	-0.00663622			sub27	0.207292	0.180397	-0.00773523	-0.144356	-0.0657608	0.303051	0.12195	-0.0794943
	sub23	0.237919	0.462561	0.357248	-0.219639	0.00701756	0.0533431	0.30951	0.168059			sub28	0.773812	0.397004	0.341928	0.306476	-0.0776228	0.371678	0.552638	0.253587
	sub24	0.323373	0.228034	0.273573	-0.0958325	0.180896	-0.0159714	-0.132296	0.0840553
	sub25	0.504319	0.40514	0.174962	0.39496	0.0367678	0.146282	0.147598	-0.0867607
	sub26	0.423848	0.839375	0.57687	0.0583843	0.0790585	-0.0523349	0.391964	0.28653
	sub27	0.545318	0.951497	0.0670884	0.205292	-0.0377936	0.164031	0.136006	-0.0609163
	sub28	0.0240534	0.334309	0.216932	0.0191669	0.0363498	-0.0949966	0.156012	0.18949
	sub29	0.678291	0.570312	0.584002	-0.110569	0.0768856	-0.0960873	0.143211	0.083446
	sub30	0.209927	0.551082	0.320331	0.111006	-0.0147903	-0.111036	0.217538	0.13659
	sub31	0.493184	1.78084	0.743516	0.0895472	0.265428	0.334723	0.857522	0.69753
